# Supplementary material for: Application of a Global Multiparameter Scoring System for the Prenatal Prediction of Coarctation of the Aorta
Source: J Clin Med. 2021 Aug 20;10(16):3690. doi: 10.3390/jcm10163690 (PMC8397204; doi:10.3390/jcm10163690)
Supplement: Supplementary file 1 [file jcm-10-03690-s001.zip]

Archive with 1 entries (1 files):
- jcm-1317363-supplementary.pdf
